# Supplementary material for: Effect of Extrusion Conditions on the Characteristics of Texturized Vegetable Protein from a Faba Bean Protein Mix and Its Application in Vegan and Hybrid Burgers
Source: Foods. 2025 Feb 7;14(4):547. doi: 10.3390/foods14040547 (PMC11854062; doi:10.3390/foods14040547)
Supplement: Supplementary file 1 [file foods-14-00547-s001.zip]

Archive with 1 entries (1 files):
- foods-3443599-supplementary.pdf
